# Supplementary material for: Integrative Transcriptomic and Systems Biology Analyses Identify TCB1 as a Calcium-Responsive Gene in Cryptococcus neoformans
Source: Microorganisms. 2026 Jan 7;14(1):122. doi: 10.3390/microorganisms14010122 (PMC12843964; doi:10.3390/microorganisms14010122)
Supplement: Supplementary file 1 [file microorganisms-14-00122-s001.zip]

Archive with 18 entries (18 files):
- Supplementary Figure S1.pdf
- Supplementary Figure S2.pdf
- Supplementary Figure S3.pdf
- Supplementary Figure S4.pdf
- Supplementary Figure S5.pdf
- Supplementary Figure S6.pdf
- Supplementary Figure S7.pdf
- Supplementary File S1.cys
- Supplementary File S2.cys
- Supplementary File S3.cys
- Supplementary Table S1.pdf
- Supplementary Table S2.pdf
- Supplementary Table S3.pdf
- Supplementary Table S4.pdf
- Supplementary Table S5.pdf
- Supplementary Table S6.pdf
- Supplementary Table S7.pdf
- Supplementary Table S8.pdf
